# Supplementary material for: Maltose and maltotriose utilisation by group I strains of the hybrid lager yeast Saccharomyces pastorianus
Source: FEMS Yeast Res. 2016 Jun 30;16(5):fow053. doi: 10.1093/femsyr/fow053 (PMC5815069; doi:10.1093/femsyr/fow053)
Supplement: Supplementary Data [file fow053_supplementary_data.zip]

Archive with 10 entries (10 files):
- Figure S2.jpg
- Figure S3.jpg
- Figure S4.jpg
- Figure S5.jpg
- Figure S6.jpg
- Figure S7.jpg
- Figure S8.jpg
- Figure_S1.jpeg
- Suplementary figure legends.docx
- Supplementary tables.docx
